# Supplementary material for: A tris-spiro metalla-aromatic system featuring Craig-Möbius aromaticity
Source: Nat Commun. 2021 Feb 26;12:1319. doi: 10.1038/s41467-021-21648-9 (PMC7910433; doi:10.1038/s41467-021-21648-9)
Supplement: Supplementary file 3 — Supplementary Data 1 [file 41467_2021_21648_MOESM3_ESM.xlsx]

## Sheet: Sheet1
Cartesian coordinates of optimized 1
C	3.04855	1.16692	0
C	3.21948	2.54856	0
C	2.10295	3.38423	0
C	0.829345	2.80982	0
C	0.594646	1.42231	0
C	1.75982	0.592003	0
C	1.5776	-0.914188	0
C	0.248412	-1.4405	0
C	0.146162	-2.84451	0
C	1.24607	-3.70656	0
C	2.52937	-3.16067	0
C	2.69141	-1.77909	0
Li	-0.473225	0.103777	1.30066
Li	-0.473225	0.103777	-1.30066
H	3.93999	0.548031	0
H	4.22072	2.96881	0
H	2.22892	4.46398	0
H	-0.024057	3.49023	0
H	-0.844795	-3.30347	0
H	1.11067	-4.78522	0
H	3.40167	-3.80733	0
H	3.70461	-1.39006	0

## Sheet: Sheet2
Cartesian coordinates of optimized 2
V	0.070309	0.094612	-0.078688
O	4.11341	-1.08787	-1.28119
O	-1.30595	-3.87007	1.35444
O	-3.04475	-2.85486	-1.24167
O	-2.95032	3.00556	1.70019
O	-0.995802	4.13799	-1.27531
O	4.22377	0.995115	1.31522
C	1.39099	-1.17433	1.1376
C	1.74509	-2.49687	0.614539
C	1.16757	-2.81357	-0.681733
C	0.305933	-1.76941	-1.23872
C	-0.103304	-2.01205	-2.58156
C	0.233139	-3.14206	-3.31132
C	0.982629	-4.17135	-2.69748
C	1.43204	-4.00893	-1.403
C	2.55358	-3.39307	1.3641
C	2.91786	-3.10361	2.66208
C	2.49366	-1.88812	3.25012
C	1.79167	-0.966061	2.49162
C	-1.66412	0.738075	-1.27618
C	-3.00405	0.530153	-0.711885
C	-3.0175	-0.06852	0.609723
C	-1.69027	-0.339462	1.17136
C	-1.71519	-0.730789	2.54224
C	-2.87154	-0.905773	3.28683
C	-4.13316	-0.748255	2.6657
C	-4.19789	-0.342429	1.35014
C	-4.1728	0.866866	-1.45016
C	-4.09025	1.31472	-2.75114
C	-2.82109	1.44491	-3.36572
C	-1.67582	1.17675	-2.63405
C	0.621241	1.917	1.03165
C	1.5277	2.86487	0.388264
C	2.00428	2.45734	-0.928866
C	1.48253	1.1757	-1.39854
C	1.81665	0.87878	-2.75214
C	2.59697	1.68881	-3.56122
C	3.157	2.87334	-3.03346
C	2.86799	3.2424	-1.73642
C	1.90635	4.07421	1.02515
C	1.51375	4.34773	2.31746
C	0.733704	3.40243	3.02108
C	0.308426	2.24921	2.38169
C	4.76098	-2.381	-1.27129
C	5.986	-2.21517	-2.16306
C	6.37708	-0.753253	-1.90295
C	5.01923	-0.065424	-1.78122
C	-0.604476	-5.13441	1.398
C	-1.45414	-6.02999	2.29356
C	-2.87412	-5.51974	2.00837
C	-2.65663	-4.01569	1.86737
C	-2.58457	-4.16249	-1.63556
C	-3.22219	-4.37589	-2.99804
C	-4.62061	-3.76742	-2.79278
C	-4.3778	-2.63983	-1.77235
C	-4.28453	3.31388	1.23832
C	-5.20533	2.99339	2.4088
C	-4.32402	3.35974	3.60994
C	-2.94109	2.90147	3.15345
C	-2.37267	4.43672	-1.55537
C	-2.29909	5.30868	-2.79959
C	-1.05602	6.17802	-2.51783
C	-0.208331	5.31849	-1.55393
C	4.49884	2.13442	2.17662
C	5.6435	1.6951	3.08979
C	5.46779	0.170738	3.13549
C	5.03023	-0.139174	1.71199
Li	2.251	-0.944218	-1.04167
Li	-0.430729	-2.25405	0.936511
Li	-1.91986	-1.35964	-0.902301
Li	-1.78368	1.7692	0.796162
Li	-0.189879	2.454	-1.07725
Li	2.44655	0.873797	0.66406
H	-0.708196	-1.25483	-3.07791
H	-0.08665	-3.24552	-4.34344
H	1.21241	-5.08023	-3.24377
H	2.01822	-4.80139	-0.946641
H	2.87036	-4.33567	0.926666
H	3.51457	-3.80807	3.23209
H	2.73354	-1.67724	4.28784
H	1.52166	-0.024202	2.96474
H	-0.764473	-0.900148	3.04468
H	-2.81283	-1.18318	4.33513
H	-5.04446	-0.936926	3.22407
H	-5.17179	-0.208847	0.887514
H	-5.15325	0.747181	-0.997406
H	-4.99261	1.55642	-3.30299
H	-2.74952	1.75924	-4.40216
H	-0.720084	1.3037	-3.14029
H	1.42408	-0.03691	-3.19032
H	2.78575	1.41219	-4.59409
H	3.8041	3.49281	-3.64555
H	3.29514	4.15994	-1.34275
H	2.52999	4.79245	0.501301
H	1.81643	5.27262	2.79715
H	0.464743	3.58734	4.057
H	-0.306508	1.55282	2.94786
H	4.04164	-3.11675	-1.63088
H	5.03173	-2.62718	-0.239961
H	6.77782	-2.92493	-1.91806
H	5.71119	-2.35409	-3.21227
H	6.94023	-0.674681	-0.96873
H	6.98373	-0.321809	-2.70045
H	4.99658	0.76968	-1.08197
H	4.63859	0.276372	-2.74363
H	0.399688	-4.94667	1.77721
H	-0.530282	-5.52354	0.377802
H	-1.32129	-7.08918	2.06731
H	-1.19717	-5.86795	3.34399
H	-3.25016	-5.95041	1.07608
H	-3.58442	-5.75829	2.80144
H	-3.32919	-3.51836	1.16978
H	-2.71115	-3.50007	2.82662
H	-1.4984	-4.14422	-1.63925
H	-2.9395	-4.9023	-0.908762
H	-3.25255	-5.42632	-3.29249
H	-2.65712	-3.81969	-3.74877
H	-5.0568	-3.39019	-3.71844
H	-5.30229	-4.51651	-2.38188
H	-4.38997	-1.64598	-2.21923
H	-5.08981	-2.65859	-0.9431
H	-4.47469	2.72069	0.345102
H	-4.32617	4.37789	0.979063
H	-5.43302	1.92636	2.42138
H	-6.13923	3.55702	2.36918
H	-4.63117	2.86525	4.53257
H	-4.33758	4.44061	3.77821
H	-2.12343	3.51712	3.52495
H	-2.75854	1.85598	3.41186
H	-2.89493	3.4931	-1.69522
H	-2.8008	4.97934	-0.704093
H	-3.20321	5.89856	-2.95945
H	-2.14182	4.67089	-3.67216
H	-0.510377	6.42413	-3.42942
H	-1.34415	7.11622	-2.03841
H	0.731818	4.97673	-1.98579
H	0.001914	5.82898	-0.61102
H	3.58756	2.3652	2.73219
H	4.74141	2.9877	1.54278
H	6.61017	1.95239	2.64708
H	5.58444	2.16514	4.07244
H	4.67258	-0.107529	3.82988
H	6.37821	-0.360878	3.41749
H	5.88966	-0.208191	1.03667
H	4.41847	-1.03351	1.62045

## Sheet: Sheet3
Cartesian coordinates of optimized 3
Cr	-0.015549	0.175518	0.287906
O	-4.35001	-0.269497	0.610582
O	-0.025286	4.51367	-0.61781
O	-3.03926	-2.50542	-1.46947
O	4.21197	-0.847299	-1.28174
O	3.02198	-2.19813	1.06155
C	1.47059	0.374332	1.82831
C	2.53237	1.28864	1.53284
C	-1.07452	-1.34421	1.43505
C	-1.10072	1.76976	1.24726
C	2.59422	1.74396	0.134207
C	-1.4664	0.758531	-1.19381
C	2.28715	0.361988	4.16343
C	-2.18149	2.38334	0.497454
C	1.52203	1.27328	-0.704646
C	-2.3074	1.89951	-0.875262
C	0.49652	-1.67839	-0.713413
C	3.42806	1.70943	2.52807
C	-2.3878	0.907019	-3.49215
C	-2.31982	-2.21291	3.39828
C	-0.823653	-2.73569	1.07344
C	-3.03661	3.35528	1.07439
C	1.40024	-0.059522	3.17119
C	3.67022	2.8876	-1.72377
C	3.62184	2.55158	-0.374898
C	-1.56496	0.320434	-2.5427
C	3.31228	1.25276	3.8378
C	-1.8236	-1.17023	2.62521
C	2.68077	2.39641	-2.58497
C	1.6444	1.61857	-2.07682
C	-0.98234	2.23109	2.58488
C	-0.039258	-2.92045	-0.129892
C	-1.83358	3.16532	3.15381
C	1.09723	-1.85041	-1.98565
C	-3.17874	2.02011	-3.14238
C	-2.87616	3.73506	2.39004
C	-3.12635	2.50904	-1.85224
C	1.22735	-3.06952	-2.64126
C	0.122055	-4.16913	-0.793427
C	-1.32986	-3.80016	1.87283
C	-2.06739	-3.54494	3.00819
C	0.74118	-4.24827	-2.02156
C	-3.8131	-3.41518	-0.64801
C	3.97154	-2.06818	2.14804
C	-0.115913	4.69956	-3.00166
C	-4.44614	-4.38743	-1.63453
C	0.588682	5.16107	-1.74004
C	0.112961	5.18897	0.645369
C	-6.04177	1.10155	-0.267713
C	-5.10646	-0.048723	-0.603953
C	-3.34885	-4.5066	-2.70205
C	-6.40028	0.802286	1.19555
C	5.43581	-0.35636	-0.691662
C	5.80218	-0.611475	-3.02434
C	-2.81149	-3.07968	-2.78305
C	3.33408	-3.47813	0.455232
C	6.21994	0.268662	-1.83859
C	3.57555	-4.41189	1.6473
C	1.48167	5.00054	1.27704
C	4.32807	-0.874554	-2.72795
C	-5.09452	0.230352	1.75674
C	3.96874	-3.45104	2.80503
Li	-0.206332	2.61257	-0.541309
Li	2.51791	-0.715867	-0.330219
Li	-2.51712	0.221339	0.76933
Li	1.10603	-1.75407	1.43851
Li	-1.61707	-1.50016	-0.764514
H	2.17234	0.011211	5.1846
H	4.21326	2.42137	2.29301
H	-2.40715	0.526217	-4.50866
H	-2.87711	-2.00632	4.30597
H	-3.83184	3.80082	0.484909
H	0.58813	-0.7202	3.47372
H	4.46589	3.52066	-2.10192
H	4.40024	2.9253	0.283461
H	-0.945418	-0.513977	-2.86629
H	4.00448	1.59797	4.59803
H	-2.00555	-0.156472	2.98136
H	2.71101	2.64137	-3.64296
H	0.874367	1.28222	-2.76666
H	-0.185731	1.83033	3.20031
H	-1.69539	3.46923	4.1868
H	1.46651	-0.966435	-2.50104
H	-3.80445	2.50276	-3.88516
H	-3.53909	4.47146	2.83177
H	-3.70486	3.39108	-1.59682
H	1.68257	-3.11982	-3.62491
H	-0.272426	-5.07477	-0.342383
H	-1.12029	-4.82977	1.59813
H	-2.43958	-4.36817	3.60924
H	0.840611	-5.20687	-2.51986
H	-4.51619	-2.81502	-0.072287
H	-3.13783	-3.91909	0.046447
H	3.64376	-1.25125	2.78265
H	4.94938	-1.83038	1.71854
H	-1.1732	4.96883	-2.97282
H	-0.04452	3.61707	-3.118
H	0.345435	5.16328	-3.87789
H	-5.35619	-3.96098	-2.06715
H	-4.70028	-5.34153	-1.17028
H	1.65424	4.91452	-1.77015
H	0.483259	6.2454	-1.61392
H	-0.11339	6.25056	0.487331
H	-0.663604	4.76652	1.28031
H	-6.91211	1.14037	-0.924716
H	-5.50181	2.04648	-0.348219
H	-5.66233	-0.962949	-0.84268
H	-4.39981	0.161623	-1.40282
H	-3.71669	-4.86552	-3.66445
H	-2.55915	-5.18003	-2.35968
H	-6.72524	1.68586	1.74612
H	-7.19901	0.057081	1.24512
H	5.97536	-1.20466	-0.254271
H	5.17038	0.349166	0.095583
H	5.94489	-0.125141	-3.99035
H	6.36923	-1.5471	-3.02498
H	-1.7423	-3.03867	-2.99751
H	-3.3518	-2.46899	-3.51147
H	2.50149	-3.75675	-0.182701
H	4.23213	-3.34395	-0.155423
H	7.2958	0.267445	-1.65608
H	5.88664	1.29608	-1.99348
H	4.35567	-5.14187	1.42657
H	2.66445	-4.96049	1.89098
H	1.51807	5.53803	2.22906
H	2.28259	5.38024	0.638062
H	1.66887	3.9454	1.47633
H	3.97119	-1.84557	-3.07149
H	3.68757	-0.086959	-3.1293
H	-4.48862	1.00515	2.23473
H	-5.23824	-0.594079	2.4564
H	4.9403	-3.68938	3.24012
H	3.22744	-3.48608	3.60539

## Sheet: Sheet4
Cartesian coordinates of optimized Ta(DAD)3+
Ta	0.000101	5.5e-05	0.000346
N	1.14463	1.08145	-1.44575
N	-1.14429	1.75049	-0.443149
N	1.14399	0.711953	1.65987
N	-1.14424	-0.492102	1.73756
N	1.14432	-1.79291	-0.213565
N	-1.14414	-1.2586	-1.29453
C	0.612261	2.23723	-1.88513
C	-0.611392	2.60014	-1.34122
C	0.611189	0.514669	2.8804
C	-0.612051	-0.138577	2.92257
C	0.611786	-2.75119	-0.99498
C	-0.611642	-2.46133	-1.58143
C	2.40038	0.597071	-2.07407
C	3.43345	1.6999	-2.31247
C	2.06346	-0.174043	-3.35259
C	-2.4005	2.14519	0.244325
C	-3.43216	2.78981	-0.683343
C	-2.06435	3.02926	1.44772
C	2.39954	1.49869	1.55512
C	2.06203	2.99129	1.52486
C	3.43167	1.15486	2.6307
C	-2.39971	-1.28589	1.73466
C	-2.06232	-2.76977	1.89897
C	-3.43287	-0.805373	2.75546
C	2.4002	-2.09557	0.519656
C	3.43298	-2.85283	-0.317162
C	2.06366	-2.8184	1.82621
C	-2.39995	-0.85976	-1.98021
C	-3.43323	-1.98414	-2.07271
C	-2.06341	-0.261737	-3.34835
H	1.1041	2.83868	-2.63757
H	-1.10299	3.52601	-1.60749
H	1.10259	0.866038	3.77754
H	-1.10379	-0.371009	3.85744
H	1.1035	-3.70359	-1.13972
H	-1.10326	-3.15458	-2.25042
H	2.82621	-0.110763	-1.36042
H	3.58777	2.30381	-1.41552
H	3.14983	2.36484	-3.13079
H	4.38752	1.24407	-2.58471
H	1.36587	-0.985698	-3.14249
H	2.96963	-0.597679	-3.79174
H	1.60539	0.491352	-4.08908
H	-2.82737	1.21467	0.623139
H	-3.58553	2.19422	-1.586
H	-3.14777	3.8008	-0.982082
H	-4.3869	2.86619	-0.159149
H	-1.36824	2.52305	2.1176
H	-2.97108	3.273	2.00619
H	-1.60491	3.96433	1.11674
H	2.82641	1.23396	0.585943
H	1.36526	3.21403	0.715855
H	2.96811	3.58369	1.37803
H	1.60272	3.29712	2.46852
H	3.58592	0.076203	2.70647
H	3.14713	1.53198	3.6151
H	4.38598	1.61829	2.37249
H	-2.82562	-1.14925	0.738883
H	-1.36486	-3.09595	1.12647
H	-2.96836	-3.37619	1.82961
H	-1.60395	-2.9503	2.87483
H	-3.58714	0.273986	2.69035
H	-3.14932	-1.0515	3.78076
H	-4.38695	-1.29847	2.55868
H	2.82622	-1.12391	0.776465
H	3.58708	-2.37721	-1.28828
H	3.14921	-3.8938	-0.484713
H	4.3872	-2.86126	0.213436
H	1.36625	-2.23126	2.4249
H	2.97004	-2.9874	2.41219
H	1.60556	-3.78876	1.61753
H	-2.82538	-0.065028	-1.36459
H	-3.58733	-2.46607	-1.10471
H	-3.14987	-2.75009	-2.79745
H	-4.38736	-1.56759	-2.40176
H	-1.3655	0.570159	-3.24607
H	-2.96969	0.101333	-3.83854
H	-1.60581	-1.01746	-3.99215

## Sheet: Sheet5
Cartesian coordinates of optimized 2’’
V	0.075441	-0.016098	-0.004201
C	1.75627	-0.647363	-1.27613
C	3.0915	-0.465042	-0.710977
C	3.14352	0.109622	0.625795
C	1.85513	0.439746	1.22872
C	1.91974	0.960509	2.53339
C	3.117	1.17436	3.25212
C	4.34556	0.866448	2.6323
C	4.349	0.343884	1.3396
C	4.24026	-0.844309	-1.45457
C	4.14076	-1.36475	-2.74369
C	2.86643	-1.52463	-3.33091
C	1.72339	-1.17231	-2.58091
C	-1.26794	1.19905	1.28675
C	-1.66098	2.48523	0.773187
C	-1.15189	2.80462	-0.58172
C	-0.28886	1.81109	-1.15834
C	0.204945	2.12402	-2.44756
C	-0.113602	3.3016	-3.13706
C	-0.959206	4.25099	-2.54353
C	-1.4729	3.99099	-1.26858
C	-2.45199	3.37687	1.52265
C	-2.90343	3.04353	2.80449
C	-2.54994	1.79568	3.33561
C	-1.75697	0.915948	2.5862
C	-1.46151	-1.04051	-1.25587
C	-2.0025	-2.26613	-0.720834
C	-1.4914	-2.65416	0.611579
C	-0.492746	-1.77657	1.16694
C	-0.005894	-2.15125	2.44019
C	-0.440151	-3.28772	3.13813
C	-1.40917	-4.12819	2.5635
C	-1.92554	-3.80124	1.30609
C	-2.93658	-3.03894	-1.44041
C	-3.39141	-2.64016	-2.70185
C	-2.89436	-1.4499	-3.25129
C	-1.95892	-0.689066	-2.53302
H	0.982336	1.21971	3.03146
H	3.09667	1.57881	4.27228
H	5.29716	1.03444	3.15884
H	5.31543	0.111231	0.877226
H	5.23933	-0.72966	-1.01774
H	5.05105	-1.6476	-3.29337
H	2.77157	-1.92484	-4.34846
H	0.74776	-1.31942	-3.05058
H	0.867566	1.40526	-2.92953
H	0.295721	3.48622	-4.13851
H	-1.2198	5.17983	-3.06751
H	-2.13888	4.73129	-0.813627
H	-2.71951	4.35665	1.11372
H	-3.51716	3.74953	3.37911
H	-2.89381	1.51267	4.33922
H	-1.50464	-0.045329	3.03433
H	0.751304	-1.51862	2.90421
H	-0.027539	-3.52497	4.12692
H	-1.76077	-5.02534	3.09024
H	-2.68613	-4.45703	0.869583
H	-3.3209	-3.97393	-1.01973
H	-4.11986	-3.25384	-3.2486
H	-3.2373	-1.11866	-4.24036
H	-1.59841	0.232123	-2.99255

## Sheet: Sheet6
Cartesian coordinates of optimized 4
Cr	0.062685	-0.088215	-0.089391
O	4.18242	1.04725	-1.25049
O	-1.21214	3.89536	1.42515
O	-2.95337	2.98832	-1.27799
O	-3.14387	-2.89316	1.62507
O	-1.06912	-4.09413	-1.39688
O	4.19716	-1.14298	1.28928
C	1.39357	1.04843	1.16701
C	1.78418	2.36913	0.706085
C	1.23945	2.74096	-0.597982
C	0.35259	1.75256	-1.18291
C	-0.044097	2.0386	-2.51923
C	0.340179	3.17475	-3.21454
C	1.13627	4.14761	-2.57959
C	1.57343	3.93108	-1.28756
C	2.58592	3.22146	1.50185
C	2.94478	2.86162	2.78561
C	2.51262	1.62496	3.30421
C	1.7861	0.757342	2.50446
C	-1.61855	-0.6595	-1.31818
C	-2.94781	-0.405118	-0.790338
C	-2.96692	0.164385	0.55399
C	-1.65364	0.395051	1.12759
C	-1.67483	0.762968	2.50283
C	-2.83611	0.942075	3.23859
C	-4.08986	0.80332	2.61243
C	-4.14768	0.422098	1.28728
C	-4.10905	-0.660751	-1.55942
C	-4.0161	-1.11646	-2.8588
C	-2.7441	-1.31823	-3.43123
C	-1.60514	-1.09629	-2.67449
C	0.462578	-1.91361	0.98549
C	1.37993	-2.85998	0.381039
C	1.90912	-2.44767	-0.919994
C	1.45711	-1.14573	-1.36805
C	1.83967	-0.821108	-2.69977
C	2.6096	-1.64468	-3.50575
C	3.09032	-2.8674	-3.00222
C	2.74321	-3.25816	-1.72456
C	1.7327	-4.0655	1.02797
C	1.26673	-4.35231	2.29514
C	0.443726	-3.42074	2.95384
C	0.063687	-2.25538	2.30653
C	4.85791	2.32828	-1.1621
C	6.10603	2.1803	-2.02285
C	6.45968	0.699275	-1.82765
C	5.08623	0.036224	-1.78485
C	-0.472065	5.14237	1.48157
C	-1.29781	6.05673	2.37805
C	-2.73171	5.59908	2.07625
C	-2.56768	4.09043	1.92087
C	-2.4676	4.31797	-1.5764
C	-3.11446	4.65931	-2.90697
C	-4.52061	4.06468	-2.7292
C	-4.26753	2.81069	-1.88065
C	-4.48308	-3.10754	1.11273
C	-5.41098	-2.87837	2.29665
C	-4.56975	-3.41808	3.46021
C	-3.15972	-2.97226	3.08235
C	-2.4758	-4.38036	-1.54627
C	-2.52069	-5.43923	-2.63491
C	-1.29883	-6.30324	-2.27965
C	-0.299479	-5.2916	-1.6962
C	4.6194	-2.38217	1.93057
C	5.78188	-2.00496	2.85523
C	5.57857	-0.497534	3.06999
C	5.0625	-0.061037	1.70998
Li	2.3252	0.866996	-1.0335
Li	-0.405794	2.2414	1.04072
Li	-1.84242	1.492	-0.9537
Li	-1.81704	-1.75772	0.825857
Li	-0.279415	-2.41736	-1.17679
Li	2.38885	-0.924175	0.789679
H	-0.670604	1.31869	-3.04194
H	0.024105	3.32005	-4.2419
H	1.41618	5.05313	-3.10552
H	2.20318	4.67641	-0.812993
H	2.90502	4.18422	1.11622
H	3.54118	3.53164	3.39408
H	2.75751	1.35153	4.32498
H	1.49049	-0.195281	2.93794
H	-0.728108	0.903145	3.02024
H	-2.78088	1.20203	4.29064
H	-5.00236	0.980742	3.17029
H	-5.11764	0.290513	0.819125
H	-5.0914	-0.473428	-1.13805
H	-4.91312	-1.30161	-3.43836
H	-2.65917	-1.64525	-4.46191
H	-0.645792	-1.25987	-3.16163
H	1.497	0.118007	-3.12865
H	2.8446	-1.34717	-4.52232
H	3.71462	-3.50512	-3.61735
H	3.09549	-4.21402	-1.35195
H	2.39874	-4.76917	0.540158
H	1.55032	-5.27601	2.78623
H	0.111986	-3.61553	3.96833
H	-0.568412	-1.56009	2.85402
H	4.16579	3.09415	-1.51056
H	5.10087	2.5183	-0.11264
H	6.9038	2.85771	-1.71622
H	5.86986	2.38074	-3.07116
H	6.99364	0.558956	-0.884196
H	7.08142	0.298242	-2.62865
H	5.02259	-0.838172	-1.1379
H	4.73203	-0.236751	-2.77882
H	0.522427	4.92209	1.86759
H	-0.381352	5.53431	0.46436
H	-1.12801	7.11211	2.16212
H	-1.05463	5.87852	3.42876
H	-3.08739	6.054	1.14812
H	-3.43784	5.85354	2.86729
H	-3.24878	3.62719	1.20775
H	-2.65384	3.57043	2.87516
H	-1.38203	4.27721	-1.59293
H	-2.79697	5.0013	-0.787912
H	-3.12695	5.73129	-3.10803
H	-2.57671	4.15991	-3.71643
H	-5.0051	3.8245	-3.67579
H	-5.16136	4.76887	-2.19311
H	-4.23005	1.89851	-2.47668
H	-4.99851	2.67817	-1.08038
H	-4.63446	-2.42286	0.280606
H	-4.55547	-4.13655	0.746193
H	-5.59871	-1.81104	2.42659
H	-6.36591	-3.39253	2.18067
H	-4.87538	-3.02386	4.42985
H	-4.63121	-4.50875	3.50077
H	-2.38029	-3.6681	3.38811
H	-2.9336	-1.97618	3.46988
H	-2.97578	-3.44688	-1.79827
H	-2.85963	-4.76232	-0.594924
H	-3.45407	-6.00358	-2.6385
H	-2.3963	-4.96786	-3.61307
H	-0.889084	-6.83177	-3.14057
H	-1.57097	-7.04742	-1.52771
H	0.477478	-5.0021	-2.40518
H	0.171186	-5.63814	-0.774824
H	3.76115	-2.7781	2.47485
H	4.89821	-3.09346	1.15121
H	6.74036	-2.18893	2.36359
H	5.76524	-2.5761	3.78372
H	4.81764	-0.310084	3.83122
H	6.49379	0.020717	3.35897
H	5.8793	0.038259	0.9888
H	4.47137	0.851006	1.71966

## Sheet: Sheet7
Cartesian coordinates of optimized 5
V	-0.019171	0.137378	0.090762
O	3.38625	-1.51296	1.19999
C	1.31951	0.789431	1.72302
C	2.26839	1.81926	1.39222
C	-0.76475	-1.58061	1.3192
C	-1.57621	1.50998	0.833049
C	2.34805	2.17382	-0.037009
C	-1.4697	0.322009	-1.57352
C	1.95593	1.15212	4.09571
C	-2.68087	1.85855	-0.072877
C	1.41006	1.49107	-0.89678
C	-2.60463	1.24413	-1.38163
C	0.943097	-1.67452	-0.780647
C	3.03568	2.45395	2.3834
C	-2.25949	0.069349	-3.92274
C	-1.83252	-2.62123	3.31342
C	-0.197279	-2.91276	1.02959
C	-3.73953	2.71472	0.353623
C	1.20844	0.508147	3.10886
C	3.29274	3.42795	-1.9011
C	3.25401	3.11936	-0.544776
C	-1.36529	-0.196972	-2.89152
C	2.89018	2.12758	3.72954
C	-1.55975	-1.53009	2.49079
C	2.42604	2.75841	-2.77704
C	1.53277	1.81602	-2.27651
C	-1.69542	2.05843	2.13278
C	0.658077	-2.97971	-0.129891
C	-2.75236	2.85913	2.55618
C	1.63799	-1.78559	-2.0078
C	-3.37058	0.913248	-3.67806
C	-3.78359	3.19569	1.64355
C	-3.5313	1.48946	-2.43728
C	2.08487	-2.9802	-2.57361
C	1.16348	-4.19602	-0.690104
C	-0.483524	-4.02859	1.87917
C	-1.28521	-3.88553	2.99027
C	1.85299	-4.19868	-1.88232
C	-3.16956	-3.88474	-0.293934
C	4.10841	-1.19382	2.40903
C	-2.51986	-5.16926	-0.840941
C	-6.22266	0.166221	-0.152953
C	-5.26603	-0.982084	-0.442943
C	-2.15318	-4.81568	-2.30788
C	-6.30189	0.149417	1.38193
C	5.48781	0.510412	-0.480726
C	6.06862	0.357607	-2.78417
C	-2.81844	-3.45243	-2.51859
C	3.95558	-2.76266	0.749257
C	6.24557	1.27226	-1.56434
C	4.06404	-3.59672	2.03053
C	4.64015	-0.146985	-2.5983
C	-4.90388	-0.323398	1.80521
Li	-0.692003	2.34576	-0.986161
Li	2.65839	-0.277535	-0.358446
Li	-2.55943	-0.293738	0.27173
Li	1.38606	-1.48504	1.37374
Li	-1.1318	-1.94646	-0.83282
O	-4.31468	-0.948483	0.635038
O	-2.7859	-2.84654	-1.21754
O	4.43882	-0.201889	-1.16562
C	4.1757	-2.5312	3.15926
H	1.80797	0.904696	5.14411
H	3.74017	3.23674	2.11469
H	-2.10603	-0.357259	-4.9104
H	-2.44455	-2.50236	4.20266
H	-4.5299	2.99391	-0.338673
H	0.481499	-0.236334	3.43116
H	3.98183	4.18064	-2.27232
H	3.93614	3.63857	0.123842
H	-0.522449	-0.851196	-3.11581
H	3.48107	2.63924	4.48308
H	-1.98085	-0.566952	2.77555
H	2.44453	2.98519	-3.84028
H	0.86021	1.32886	-2.98012
H	-0.9084	1.84162	2.8491
H	-2.78267	3.23902	3.57365
H	1.83054	-0.868744	-2.56425
H	-4.08179	1.12424	-4.47172
H	-4.60272	3.83795	1.95642
H	-4.37253	2.15883	-2.2749
H	2.58949	-2.984	-3.53506
H	0.983885	-5.14115	-0.18442
H	-0.054055	-5.00249	1.65944
H	-1.48583	-4.74377	3.62595
H	2.21081	-5.13667	-2.29775
H	-4.26416	-3.95246	-0.294948
H	-2.82589	-3.5924	0.694374
H	3.57177	-0.400367	2.91996
H	5.10705	-0.841365	2.1281
H	-3.2091	-6.01435	-0.778005
H	-1.62719	-5.41437	-0.267039
H	-7.1942	0.034868	-0.634782
H	-5.78082	1.10003	-0.499352
H	-5.78252	-1.95158	-0.434519
H	-4.71308	-0.874362	-1.37486
H	-2.50515	-5.55875	-3.02681
H	-1.07031	-4.72163	-2.41067
H	-6.53076	1.13105	1.79886
H	-7.06827	-0.556467	1.71684
H	6.13107	-0.222648	0.021859
H	5.02806	1.15924	0.265265
H	6.19845	0.88013	-3.73367
H	6.78	-0.47392	-2.74774
H	-2.30842	-2.77994	-3.20575
H	-3.86603	-3.55335	-2.83348
H	3.30027	-3.17722	-0.010531
H	4.93616	-2.54604	0.310987
H	7.29049	1.44539	-1.29802
H	5.75758	2.23186	-1.74229
H	4.92247	-4.27052	2.00025
H	3.16409	-4.20134	2.156
H	4.46268	-1.14781	-2.99219
H	3.90861	0.547392	-3.01634
H	-4.26286	0.510486	2.09414
H	-4.92348	-1.05968	2.61155
H	5.09947	-2.62039	3.7343
H	3.33902	-2.61543	3.85526
O	-0.571333	4.26181	-0.911127
C	-1.71286	5.11064	-1.12717
C	0.159846	4.68616	0.274681
C	-1.90657	5.87544	0.178417
H	-1.49445	5.78323	-1.96641
H	-2.56191	4.47576	-1.38335
C	-0.465067	6.01762	0.684232
H	0.028769	3.91807	1.0396
H	1.21253	4.74895	0.007046
H	-2.491	5.26773	0.870757
H	-2.41149	6.83302	0.028978
H	-0.40699	6.17619	1.76241
H	0.038813	6.85166	0.18408
